# Supplementary material for: Lipid Accumulation Product Is Predictive of Cardiovascular Hospitalizations among Patients with Stable Ischemic Heart Disease: Long-Term Follow-Up of the LAERTES Study
Source: J Cardiovasc Dev Dis. 2024 Oct 10;11(10):316. doi: 10.3390/jcdd11100316 (PMC11508490; doi:10.3390/jcdd11100316)
Supplement: Supplementary file 1 [file jcdd-11-00316-s001.zip]

Archive with 1 entries (1 files):
- jcdd-3226021-supplementary.pdf
